# Supplementary material for: Midwife empathy and its association with the childbirth experience: a cross-sectional study
Source: BMC Pregnancy Childbirth. 2022 Dec 22;22:960. doi: 10.1186/s12884-022-05309-3 (PMC9774080; doi:10.1186/s12884-022-05309-3)
Supplement: Supplementary file 1 — Additional file 1. [file 12884_2022_5309_MOESM1_ESM.zip › Supplementary file/The original data of the questionnaire(n=464).xlsx]

## Sheet: Original data
The original data of the questionnaire(n=464)
Note: Hospital grade, 1=“Tertiary hospital (grade A)”, 2=“Tertiary hospital (grade B)”, 3=“Secondary hospital (grade A)”, 4=“Secondary hospital (grade B)”; Age (Years), 1= “＜30”, 2= “30-40”, 3&4=“＞＝41”; Technical title, 1=“ Junior”, 2=“ Intermediate”，3&4=“Senior”；Educational Level, 1&2=“College degree or less”, 3&4=“Bachelor / master degree”；Years of work，1=“1-5”, 2=“ 6-10”, 3&4=“＞＝11”；Employment…
Serial number	Hospital grade	Age (Years)	Technical title	Educational Level	Years of work	Employment type	Monthly salary	Shift work	Marital status	Abortion history	Parity	Mode of childbirth	Labor pain experience	Pain relief method	Labor complications	Perinatal depression	Having offspring	Children age	Total scores	Scores of perspective taking	Scores of compassionate care	Scores of identifying with the patient
1	1	2	2	3	2	1	2	1	2	1	1	1	1	0	0	0	1	1	75	30	30	15
2	1	1	1	2	1	1	1	1	1	0	0	#NULL!	#NULL!	#NULL!	#NULL!	#NULL!	#NULL!	#NULL!	78	28	35	15
3	1	1	1	2	1	1	1	1	1	0	0	#NULL!	#NULL!	#NULL!	#NULL!	#NULL!	#NULL!	#NULL!	80	60	14	6
4	1	1	1	2	1	1	2	1	1	0	0	#NULL!	#NULL!	#NULL!	#NULL!	#NULL!	#NULL!	#NULL!	81	28	38	15
5	1	2	2	3	3	2	1	1	2	0	0	#NULL!	#NULL!	#NULL!	#NULL!	#NULL!	#NULL!	#NULL!	82	60	16	6
6	1	2	1	3	4	1	2	1	2	0	1	1	1	2	0	1	1	3	82	61	15	6
7	3	2	2	3	2	1	2	1	2	0	2	2	1	1	0	1	1	1	82	51	21	10
8	1	1	2	3	1	1	2	1	1	0	0	#NULL!	#NULL!	#NULL!	#NULL!	#NULL!	#NULL!	#NULL!	83	41	32	10
9	3	2	1	3	2	2	1	1	2	0	1	1	1	2	0	1	1	1	83	55	18	10
10	1	1	1	2	1	1	1	1	1	0	0	#NULL!	#NULL!	#NULL!	#NULL!	#NULL!	#NULL!	#NULL!	83	49	23	11
11	1	3	3	3	4	1	3	1	2	1	2	2	0	#NULL!	0	1	2	2	85	42	30	13
12	1	4	4	2	4	2	2	0	2	1	1	1	1	0	0	0	1	4	87	45	31	11
13	3	2	2	3	2	1	2	1	2	0	2	1	1	2	0	1	2	1	88	62	16	10
14	1	3	3	3	4	1	3	1	2	1	1	1	1	0	0	1	1	3	88	60	22	6
15	1	1	2	3	2	1	1	1	2	0	1	1	1	2	0	1	1	2	89	51	30	8
16	1	2	3	3	4	2	2	1	2	1	1	1	1	0	0	0	1	3	89	51	26	12
17	1	2	2	3	3	1	3	1	2	0	1	1	1	2	0	1	1	2	90	50	31	9
18	1	1	2	3	1	1	3	1	2	0	1	1	1	1	0	0	1	2	92	47	34	11
19	1	1	1	2	1	1	1	1	1	0	0	#NULL!	#NULL!	#NULL!	#NULL!	#NULL!	#NULL!	#NULL!	92	51	30	11
20	1	1	2	3	2	1	2	1	2	0	0	#NULL!	#NULL!	#NULL!	#NULL!	#NULL!	#NULL!	#NULL!	93	49	33	11
21	1	1	1	3	1	1	1	1	2	0	0	#NULL!	#NULL!	#NULL!	#NULL!	#NULL!	#NULL!	#NULL!	94	54	25	15
22	1	2	3	3	1	1	2	1	2	0	1	1	1	2	0	0	1	2	94	57	27	10
23	1	1	1	2	1	1	2	1	1	0	0	#NULL!	#NULL!	#NULL!	#NULL!	#NULL!	#NULL!	#NULL!	95	47	34	14
24	1	1	2	3	2	1	2	1	1	0	0	#NULL!	#NULL!	#NULL!	#NULL!	#NULL!	#NULL!	#NULL!	96	58	30	8
25	1	1	2	3	1	2	2	1	1	0	0	#NULL!	#NULL!	#NULL!	#NULL!	#NULL!	#NULL!	#NULL!	97	47	40	10
26	1	1	2	3	2	1	1	1	1	0	0	#NULL!	#NULL!	#NULL!	#NULL!	#NULL!	#NULL!	#NULL!	98	52	31	15
27	1	2	3	3	3	1	3	1	1	0	0	#NULL!	#NULL!	#NULL!	#NULL!	#NULL!	#NULL!	#NULL!	98	46	37	15
28	3	1	1	2	1	1	1	1	1	0	0	#NULL!	#NULL!	#NULL!	#NULL!	#NULL!	#NULL!	#NULL!	98	56	31	11
29	1	3	3	2	4	2	2	1	2	1	1	1	1	0	0	0	1	4	98	61	27	10
30	1	2	2	3	1	1	2	1	2	0	1	1	1	2	0	0	1	1	98	50	31	17
31	1	1	2	3	2	1	2	1	2	0	1	1	1	2	0	1	1	2	98	57	30	11
32	1	2	3	3	3	2	3	1	2	1	2	1	1	2	0	0	1	2	99	54	26	19
33	1	1	1	2	1	1	2	1	1	0	0	#NULL!	#NULL!	#NULL!	#NULL!	#NULL!	#NULL!	#NULL!	99	47	38	14
34	1	1	2	2	1	1	1	1	2	0	0	#NULL!	#NULL!	#NULL!	#NULL!	#NULL!	#NULL!	#NULL!	99	42	43	14
35	1	3	2	3	4	1	3	1	2	1	1	2	0	#NULL!	0	0	2	1	100	57	26	17
36	1	2	3	3	3	1	2	1	2	1	2	2	1	2	0	0	2	2	100	55	33	12
37	1	1	1	2	1	1	2	1	1	0	0	#NULL!	#NULL!	#NULL!	#NULL!	#NULL!	#NULL!	#NULL!	100	56	34	10
38	3	1	1	2	1	1	2	1	1	0	0	#NULL!	#NULL!	#NULL!	#NULL!	#NULL!	#NULL!	#NULL!	101	45	40	16
39	1	1	1	2	1	1	2	1	1	0	0	#NULL!	#NULL!	#NULL!	#NULL!	#NULL!	#NULL!	#NULL!	101	51	40	10
40	4	1	2	3	2	2	2	1	1	0	0	#NULL!	#NULL!	#NULL!	#NULL!	#NULL!	#NULL!	#NULL!	102	70	24	8
41	3	2	3	3	2	2	4	1	2	0	0	#NULL!	#NULL!	#NULL!	#NULL!	#NULL!	#NULL!	#NULL!	102	46	40	16
42	1	1	1	2	1	1	2	1	1	0	0	#NULL!	#NULL!	#NULL!	#NULL!	#NULL!	#NULL!	#NULL!	102	51	37	14
43	1	2	3	3	2	2	2	1	2	1	1	2	1	1	0	0	1	3	102	52	33	17
44	4	1	1	2	1	1	1	1	1	0	0	#NULL!	#NULL!	#NULL!	#NULL!	#NULL!	#NULL!	#NULL!	102	51	32	19
45	1	1	1	3	1	1	2	1	2	0	1	1	1	2	0	0	1	2	102	53	37	12
46	1	2	2	3	4	1	2	1	2	1	1	2	1	1	0	1	1	2	102	53	36	13
47	1	1	2	3	2	1	3	1	1	0	0	#NULL!	#NULL!	#NULL!	#NULL!	#NULL!	#NULL!	#NULL!	102	51	34	17
48	1	1	1	3	1	1	2	1	1	0	0	#NULL!	#NULL!	#NULL!	#NULL!	#NULL!	#NULL!	#NULL!	102	49	38	15
49	1	3	4	3	4	2	3	1	2	1	1	1	1	0	0	0	1	3	102	48	40	14
50	1	1	1	2	1	1	1	1	1	0	0	#NULL!	#NULL!	#NULL!	#NULL!	#NULL!	#NULL!	#NULL!	102	58	31	13
51	1	2	2	3	1	1	2	1	2	0	2	1	1	0	0	1	1	2	103	60	36	7
52	3	1	1	2	1	1	1	1	1	0	0	#NULL!	#NULL!	#NULL!	#NULL!	#NULL!	#NULL!	#NULL!	103	54	38	11
53	1	2	2	3	2	1	2	1	3	0	1	2	1	1	0	1	1	2	103	58	32	13
54	1	2	3	3	4	2	3	1	2	0	2	2	1	1	0	1	1	2	103	63	26	14
55	3	3	4	2	4	2	3	0	2	1	1	2	1	0	0	0	1	3	103	47	39	17
56	3	2	3	3	4	1	2	0	2	0	1	1	1	1	0	0	1	3	103	51	37	15
57	1	1	2	3	1	1	3	1	1	0	0	#NULL!	#NULL!	#NULL!	#NULL!	#NULL!	#NULL!	#NULL!	103	55	38	10
58	1	2	2	3	1	2	2	1	2	0	1	2	0	#NULL!	1	0	1	2	104	58	34	12
59	2	1	1	2	1	1	1	1	1	0	0	#NULL!	#NULL!	#NULL!	#NULL!	#NULL!	#NULL!	#NULL!	104	53	37	14
60	1	2	3	3	3	2	2	1	2	0	2	2	1	0	0	0	2	2	104	34	49	21
61	1	2	3	3	3	1	3	1	2	0	2	1	1	1	0	0	2	3	104	50	41	13
62	1	1	1	2	1	1	1	1	1	0	0	#NULL!	#NULL!	#NULL!	#NULL!	#NULL!	#NULL!	#NULL!	104	48	41	15
63	1	3	3	3	4	1	2	1	2	1	2	2	1	1	0	0	1	2	104	50	38	16
64	1	1	1	2	2	1	2	1	2	0	1	3	1	1	0	0	1	1	104	60	32	12
65	3	2	3	3	2	1	2	1	2	0	1	1	1	2	0	0	1	1	105	54	35	16
66	3	2	2	3	2	2	2	1	2	1	0	#NULL!	#NULL!	#NULL!	#NULL!	#NULL!	#NULL!	#NULL!	105	52	35	18
67	1	2	2	3	2	2	2	1	2	1	1	2	0	#NULL!	0	0	1	1	105	55	34	16
68	3	2	2	2	1	2	3	0	2	0	1	2	0	#NULL!	0	0	1	2	105	53	39	13
69	3	2	3	3	4	2	2	1	2	1	1	2	0	#NULL!	0	0	1	3	105	53	38	14
70	1	2	3	3	3	1	3	1	2	0	1	2	1	0	0	1	1	2	105	59	34	12
71	1	2	2	3	3	1	3	1	2	1	2	2	1	1	0	1	1	2	105	57	28	20
72	1	1	2	3	1	1	2	1	1	0	0	#NULL!	#NULL!	#NULL!	#NULL!	#NULL!	#NULL!	#NULL!	105	52	37	16
73	3	2	3	2	3	1	2	0	2	1	1	1	1	2	0	1	1	3	105	53	40	12
74	1	2	3	3	4	1	3	1	2	0	1	1	1	0	0	1	1	3	105	49	40	16
75	1	1	2	3	2	1	2	1	2	0	1	1	1	2	0	0	1	2	105	60	29	16
76	1	1	2	2	2	2	1	1	1	0	0	#NULL!	#NULL!	#NULL!	#NULL!	#NULL!	#NULL!	#NULL!	106	52	35	19
77	1	1	1	2	1	1	2	1	1	0	0	#NULL!	#NULL!	#NULL!	#NULL!	#NULL!	#NULL!	#NULL!	106	48	40	18
78	1	2	3	3	4	2	2	1	2	0	2	1	1	2	0	0	2	1	106	55	37	14
79	1	1	2	3	1	1	2	1	2	1	0	#NULL!	#NULL!	#NULL!	#NULL!	#NULL!	#NULL!	#NULL!	106	57	38	11
80	3	2	2	3	3	1	3	1	2	1	0	#NULL!	#NULL!	#NULL!	#NULL!	#NULL!	#NULL!	#NULL!	106	48	42	16
81	3	1	1	2	1	1	1	1	2	0	0	#NULL!	#NULL!	#NULL!	#NULL!	#NULL!	#NULL!	#NULL!	106	57	35	14
82	2	1	1	2	1	1	2	1	1	0	0	#NULL!	#NULL!	#NULL!	#NULL!	#NULL!	#NULL!	#NULL!	107	61	35	11
83	1	1	2	2	1	1	3	1	1	0	0	#NULL!	#NULL!	#NULL!	#NULL!	#NULL!	#NULL!	#NULL!	107	55	36	16
84	2	1	1	2	1	1	2	1	1	0	0	#NULL!	#NULL!	#NULL!	#NULL!	#NULL!	#NULL!	#NULL!	107	53	39	15
85	3	2	3	3	3	1	2	1	2	0	1	1	1	2	0	1	1	1	108	63	34	11
86	1	2	3	3	1	2	3	1	2	0	2	1	1	1	0	0	2	2	108	58	35	15
87	1	1	3	3	2	1	3	1	2	0	0	#NULL!	#NULL!	#NULL!	#NULL!	#NULL!	#NULL!	#NULL!	108	57	41	10
88	3	1	2	3	2	1	3	1	1	0	0	#NULL!	#NULL!	#NULL!	#NULL!	#NULL!	#NULL!	#NULL!	108	59	36	13
89	3	2	3	3	3	1	3	1	2	1	1	2	0	#NULL!	0	1	1	4	108	56	36	16
90	1	1	2	3	2	1	2	1	2	0	1	1	1	1	0	0	1	1	108	56	38	14
91	3	1	2	3	2	2	4	1	1	0	0	#NULL!	#NULL!	#NULL!	#NULL!	#NULL!	#NULL!	#NULL!	108	56	34	18
92	3	1	2	2	2	1	2	1	2	1	1	1	1	1	0	1	1	2	108	55	37	16
93	2	3	1	1	4	1	2	1	2	1	2	1	1	0	0	0	1	4	108	60	30	18
94	4	2	2	2	2	1	1	1	2	0	2	2	0	#NULL!	0	0	2	3	108	56	38	14
95	1	1	1	2	1	1	2	1	1	0	0	#NULL!	#NULL!	#NULL!	#NULL!	#NULL!	#NULL!	#NULL!	108	59	39	10
96	1	1	2	3	1	1	3	1	1	0	0	#NULL!	#NULL!	#NULL!	#NULL!	#NULL!	#NULL!	#NULL!	108	61	37	10
97	1	1	2	3	2	1	2	1	1	0	0	#NULL!	#NULL!	#NULL!	#NULL!	#NULL!	#NULL!	#NULL!	108	55	37	16
98	1	2	2	3	2	1	1	1	1	0	0	#NULL!	#NULL!	#NULL!	#NULL!	#NULL!	#NULL!	#NULL!	108	60	34	14
99	1	1	1	2	1	2	2	1	1	0	0	#NULL!	#NULL!	#NULL!	#NULL!	#NULL!	#NULL!	#NULL!	108	49	42	17
100	1	1	2	3	2	2	2	1	2	0	0	#NULL!	#NULL!	#NULL!	#NULL!	#NULL!	#NULL!	#NULL!	108	56	38	14
101	1	1	1	3	1	1	2	1	1	0	0	#NULL!	#NULL!	#NULL!	#NULL!	#NULL!	#NULL!	#NULL!	108	55	38	15
102	1	1	1	2	1	1	1	1	1	0	0	#NULL!	#NULL!	#NULL!	#NULL!	#NULL!	#NULL!	#NULL!	108	54	36	18
103	1	2	3	3	1	1	3	1	1	0	0	#NULL!	#NULL!	#NULL!	#NULL!	#NULL!	#NULL!	#NULL!	108	60	34	14
104	1	2	3	3	2	2	2	1	2	1	1	2	0	#NULL!	0	1	1	2	108	56	38	14
105	3	1	2	3	2	1	1	1	2	0	1	1	1	2	0	1	1	1	108	63	31	14
106	3	1	2	3	1	1	2	1	2	1	1	2	0	#NULL!	0	1	1	1	108	58	33	17
107	1	1	1	2	1	1	2	1	1	0	0	#NULL!	#NULL!	#NULL!	#NULL!	#NULL!	#NULL!	#NULL!	108	53	37	18
108	1	3	3	3	4	2	3	1	2	1	1	2	1	0	0	0	1	3	108	58	35	15
109	1	1	1	2	1	1	1	1	1	0	0	#NULL!	#NULL!	#NULL!	#NULL!	#NULL!	#NULL!	#NULL!	108	54	40	14
110	1	3	3	2	1	2	2	1	2	0	1	1	1	0	0	0	1	4	108	58	37	13
111	1	1	2	3	2	1	2	1	2	0	1	2	1	1	0	0	1	1	108	54	39	15
112	1	2	2	3	3	1	2	1	2	1	1	2	0	#NULL!	0	0	1	2	108	55	36	17
113	1	1	1	2	1	1	2	1	2	0	1	1	1	2	0	0	1	1	108	57	34	17
114	1	1	1	2	1	1	2	1	1	0	0	#NULL!	#NULL!	#NULL!	#NULL!	#NULL!	#NULL!	#NULL!	108	56	40	12
115	3	2	2	3	2	2	4	1	2	1	2	1	1	1	0	1	2	2	108	54	37	17
116	3	1	2	3	2	1	3	1	2	0	2	1	1	1	0	1	2	1	108	53	39	16
117	1	1	1	2	1	1	2	1	2	0	1	2	1	2	0	0	1	1	109	55	39	15
118	3	2	2	2	3	1	3	1	2	1	1	1	1	0	0	1	1	3	109	57	35	17
119	1	1	2	3	1	1	3	1	1	0	0	#NULL!	#NULL!	#NULL!	#NULL!	#NULL!	#NULL!	#NULL!	109	56	37	16
120	3	2	2	3	3	1	2	1	2	1	2	2	1	1	1	1	1	2	109	61	35	13
121	1	4	3	3	4	2	3	1	2	0	1	1	1	0	0	0	1	4	109	55	36	18
122	3	1	1	2	1	1	2	1	1	0	0	#NULL!	#NULL!	#NULL!	#NULL!	#NULL!	#NULL!	#NULL!	109	60	31	18
123	1	1	2	3	1	1	3	1	2	0	0	#NULL!	#NULL!	#NULL!	#NULL!	#NULL!	#NULL!	#NULL!	109	55	42	12
124	1	2	3	3	4	1	2	1	1	0	0	#NULL!	#NULL!	#NULL!	#NULL!	#NULL!	#NULL!	#NULL!	109	57	40	12
125	1	1	2	3	1	1	1	1	1	0	0	#NULL!	#NULL!	#NULL!	#NULL!	#NULL!	#NULL!	#NULL!	110	58	36	16
126	1	1	1	2	1	1	1	1	2	1	0	#NULL!	#NULL!	#NULL!	#NULL!	#NULL!	#NULL!	#NULL!	110	60	34	16
127	1	2	2	3	2	2	2	1	2	0	2	1	1	1	0	0	2	2	110	60	40	10
128	3	1	1	3	1	1	2	1	2	1	1	1	1	0	0	1	1	1	110	63	34	13
129	1	1	1	2	1	1	2	1	1	0	0	#NULL!	#NULL!	#NULL!	#NULL!	#NULL!	#NULL!	#NULL!	110	57	38	15
130	2	1	1	2	1	1	2	1	1	0	0	#NULL!	#NULL!	#NULL!	#NULL!	#NULL!	#NULL!	#NULL!	110	62	36	12
131	1	2	2	3	1	1	2	1	2	0	1	1	1	1	0	0	1	2	110	58	36	16
132	1	4	4	3	4	2	3	0	2	1	1	2	1	2	0	0	1	3	110	59	34	17
133	1	4	4	3	4	2	2	0	2	1	1	2	0	#NULL!	0	0	1	4	110	59	32	19
134	3	1	2	3	2	1	3	1	1	0	0	#NULL!	#NULL!	#NULL!	#NULL!	#NULL!	#NULL!	#NULL!	110	52	42	16
135	1	2	2	2	2	1	3	1	2	0	1	2	0	#NULL!	0	0	1	2	111	56	38	17
136	1	1	2	2	1	1	1	1	2	1	1	2	1	0	0	0	2	1	111	58	40	13
137	3	2	3	3	3	2	2	1	2	0	2	2	1	2	0	0	1	2	111	57	37	17
138	3	2	3	3	4	2	4	1	2	1	2	2	0	#NULL!	0	0	2	2	111	56	39	16
139	1	3	3	3	4	2	4	1	2	1	1	2	1	0	0	0	1	3	111	54	41	16
140	1	2	3	3	3	2	4	1	2	0	1	1	1	1	0	0	1	3	111	55	38	18
141	1	3	3	3	4	2	2	1	2	0	1	2	0	#NULL!	0	0	1	3	111	59	35	17
142	1	1	2	3	1	1	2	1	2	0	0	#NULL!	#NULL!	#NULL!	#NULL!	#NULL!	#NULL!	#NULL!	111	60	37	14
143	1	1	2	3	1	1	2	1	1	0	0	#NULL!	#NULL!	#NULL!	#NULL!	#NULL!	#NULL!	#NULL!	111	60	34	17
144	1	1	1	1	1	1	1	1	1	0	0	#NULL!	#NULL!	#NULL!	#NULL!	#NULL!	#NULL!	#NULL!	111	60	35	16
145	3	2	3	3	3	1	2	1	2	0	2	1	1	2	0	0	1	2	112	61	45	6
146	1	1	1	3	1	2	2	1	1	0	0	#NULL!	#NULL!	#NULL!	#NULL!	#NULL!	#NULL!	#NULL!	112	60	40	12
147	1	2	2	3	2	2	1	1	2	0	1	2	0	#NULL!	0	1	1	2	112	60	41	11
148	1	1	1	2	1	1	1	1	1	0	0	#NULL!	#NULL!	#NULL!	#NULL!	#NULL!	#NULL!	#NULL!	112	59	39	14
149	1	2	2	3	2	2	2	1	2	0	2	1	1	0	0	0	2	2	112	60	41	11
150	2	1	2	3	2	1	2	1	1	0	0	#NULL!	#NULL!	#NULL!	#NULL!	#NULL!	#NULL!	#NULL!	112	55	39	18
151	1	1	2	3	2	1	2	1	1	0	0	#NULL!	#NULL!	#NULL!	#NULL!	#NULL!	#NULL!	#NULL!	112	60	36	16
152	1	1	2	3	1	1	4	1	2	0	0	#NULL!	#NULL!	#NULL!	#NULL!	#NULL!	#NULL!	#NULL!	112	54	43	15
153	3	2	3	3	4	2	4	1	2	0	1	1	1	0	0	0	1	3	112	60	34	18
154	1	2	3	3	3	1	3	1	1	0	0	#NULL!	#NULL!	#NULL!	#NULL!	#NULL!	#NULL!	#NULL!	112	56	40	16
155	3	3	3	3	4	1	2	1	2	0	0	#NULL!	#NULL!	#NULL!	#NULL!	#NULL!	#NULL!	#NULL!	112	60	38	14
156	3	1	2	3	1	1	3	1	1	0	0	#NULL!	#NULL!	#NULL!	#NULL!	#NULL!	#NULL!	#NULL!	112	60	40	12
157	1	2	2	3	2	1	3	1	2	0	0	#NULL!	#NULL!	#NULL!	#NULL!	#NULL!	#NULL!	#NULL!	112	58	37	17
158	1	2	2	2	1	1	2	1	2	1	2	1	1	1	0	1	2	2	112	58	37	17
159	1	1	2	3	2	1	2	1	1	0	0	#NULL!	#NULL!	#NULL!	#NULL!	#NULL!	#NULL!	#NULL!	112	55	40	17
160	1	1	2	3	1	1	2	1	1	0	0	#NULL!	#NULL!	#NULL!	#NULL!	#NULL!	#NULL!	#NULL!	112	60	37	15
161	1	2	3	3	3	1	2	1	1	0	0	#NULL!	#NULL!	#NULL!	#NULL!	#NULL!	#NULL!	#NULL!	112	57	38	17
162	3	1	2	3	2	1	2	1	2	0	1	1	1	2	0	1	1	2	113	55	40	18
163	1	1	1	2	1	1	1	1	1	0	0	#NULL!	#NULL!	#NULL!	#NULL!	#NULL!	#NULL!	#NULL!	113	60	39	14
164	4	4	3	1	4	2	2	0	2	0	1	1	1	0	0	0	1	4	113	60	35	18
165	2	1	2	3	2	1	2	1	2	0	1	2	0	#NULL!	0	1	1	2	113	60	38	15
166	1	2	2	3	2	1	3	1	2	1	1	1	1	2	0	0	1	2	113	58	42	13
167	1	1	1	2	1	1	2	1	1	0	0	#NULL!	#NULL!	#NULL!	#NULL!	#NULL!	#NULL!	#NULL!	113	52	43	18
168	1	3	3	3	4	2	3	0	2	0	1	1	1	1	0	0	1	3	113	55	40	18
169	1	2	2	3	2	1	2	1	2	0	0	#NULL!	#NULL!	#NULL!	#NULL!	#NULL!	#NULL!	#NULL!	113	62	32	19
170	1	1	2	3	2	2	2	0	2	1	2	1	1	2	0	1	2	1	113	57	38	18
171	1	1	1	3	1	1	1	1	1	0	0	#NULL!	#NULL!	#NULL!	#NULL!	#NULL!	#NULL!	#NULL!	113	57	41	15
172	2	2	2	3	3	1	2	1	1	0	0	#NULL!	#NULL!	#NULL!	#NULL!	#NULL!	#NULL!	#NULL!	114	59	41	14
173	1	2	3	3	4	1	3	1	2	0	2	1	1	1	0	0	2	2	114	57	40	17
174	1	3	4	3	4	2	4	1	2	0	1	1	1	0	0	0	1	3	114	54	42	18
175	1	2	3	3	3	1	2	1	2	0	1	2	1	0	0	0	1	2	114	58	38	18
176	1	1	2	3	1	1	2	1	2	0	1	2	1	0	0	0	1	1	114	60	38	16
177	1	3	3	3	4	1	2	1	2	1	1	1	1	0	0	1	1	3	114	58	42	14
178	1	1	2	3	1	1	2	1	1	0	0	#NULL!	#NULL!	#NULL!	#NULL!	#NULL!	#NULL!	#NULL!	114	54	44	16
179	1	2	2	3	2	1	1	1	1	0	0	#NULL!	#NULL!	#NULL!	#NULL!	#NULL!	#NULL!	#NULL!	114	60	38	16
180	1	1	1	2	1	1	1	1	1	0	0	#NULL!	#NULL!	#NULL!	#NULL!	#NULL!	#NULL!	#NULL!	114	57	40	17
181	1	3	4	2	4	2	4	1	2	1	2	2	1	0	0	0	1	3	114	60	36	18
182	1	2	3	3	3	1	3	1	1	0	0	#NULL!	#NULL!	#NULL!	#NULL!	#NULL!	#NULL!	#NULL!	114	55	43	16
183	1	2	3	3	2	1	3	1	2	0	2	1	1	1	0	0	2	2	115	59	38	18
184	3	2	3	3	4	2	2	1	3	1	1	2	1	0	0	0	2	3	115	61	42	12
185	1	1	2	3	2	1	2	1	2	0	0	#NULL!	#NULL!	#NULL!	#NULL!	#NULL!	#NULL!	#NULL!	115	58	40	17
186	1	1	2	3	1	1	3	1	1	0	0	#NULL!	#NULL!	#NULL!	#NULL!	#NULL!	#NULL!	#NULL!	115	61	40	14
187	1	2	2	3	2	1	3	1	2	0	0	#NULL!	#NULL!	#NULL!	#NULL!	#NULL!	#NULL!	#NULL!	115	56	40	19
188	1	1	2	3	1	1	3	1	2	0	0	#NULL!	#NULL!	#NULL!	#NULL!	#NULL!	#NULL!	#NULL!	115	57	40	18
189	1	1	1	3	1	1	3	1	2	0	0	#NULL!	#NULL!	#NULL!	#NULL!	#NULL!	#NULL!	#NULL!	115	58	42	15
190	1	1	2	2	1	1	2	1	1	0	0	#NULL!	#NULL!	#NULL!	#NULL!	#NULL!	#NULL!	#NULL!	115	61	38	16
191	1	1	2	3	1	1	2	1	2	0	1	1	1	2	0	0	1	1	115	58	40	17
192	1	2	2	2	2	1	3	1	2	1	1	1	1	2	0	0	1	2	115	58	41	16
193	1	1	2	3	1	2	2	1	1	0	0	#NULL!	#NULL!	#NULL!	#NULL!	#NULL!	#NULL!	#NULL!	116	61	42	13
194	1	1	2	3	2	2	2	1	2	0	1	1	1	1	0	0	1	1	116	58	40	18
195	4	2	3	1	3	1	2	1	2	1	1	2	1	1	1	1	1	1	116	62	43	11
196	3	1	2	2	2	1	1	1	1	0	0	#NULL!	#NULL!	#NULL!	#NULL!	#NULL!	#NULL!	#NULL!	116	60	38	18
197	3	2	2	3	2	1	1	1	2	0	2	2	1	2	0	1	1	1	116	59	44	13
198	1	1	2	3	1	1	3	1	1	0	0	#NULL!	#NULL!	#NULL!	#NULL!	#NULL!	#NULL!	#NULL!	116	55	43	18
199	3	1	2	3	2	1	2	1	2	0	1	2	1	0	0	1	1	1	116	59	39	18
200	3	2	2	2	3	2	2	1	2	1	1	1	1	2	0	0	1	3	116	62	36	18
201	3	2	3	3	3	1	2	1	2	0	2	1	1	1	0	0	2	1	116	60	39	17
202	1	3	4	3	4	2	4	0	2	1	1	1	1	1	0	1	1	3	116	65	37	14
203	1	1	1	3	1	1	2	1	1	0	0	#NULL!	#NULL!	#NULL!	#NULL!	#NULL!	#NULL!	#NULL!	116	60	38	18
204	1	1	1	2	1	2	1	1	1	0	0	#NULL!	#NULL!	#NULL!	#NULL!	#NULL!	#NULL!	#NULL!	116	60	38	18
205	1	2	3	3	4	1	3	1	2	0	1	1	1	2	0	1	1	1	116	64	40	12
206	1	1	2	3	1	1	2	1	2	0	0	#NULL!	#NULL!	#NULL!	#NULL!	#NULL!	#NULL!	#NULL!	116	59	39	18
207	1	2	2	3	1	1	2	1	2	0	1	1	1	1	0	1	1	1	116	60	38	18
208	1	1	2	3	1	1	2	1	1	0	0	#NULL!	#NULL!	#NULL!	#NULL!	#NULL!	#NULL!	#NULL!	116	60	38	18
209	1	1	2	3	1	1	2	1	1	0	0	#NULL!	#NULL!	#NULL!	#NULL!	#NULL!	#NULL!	#NULL!	116	59	41	16
210	1	1	1	3	2	1	2	1	2	0	1	1	1	2	0	0	1	1	116	60	38	18
211	1	2	3	3	4	2	3	1	3	1	2	2	1	1	0	1	1	1	116	61	43	12
212	1	3	4	2	4	2	3	0	2	1	1	2	0	#NULL!	0	1	1	3	116	60	38	18
213	1	2	2	3	2	2	3	1	2	0	1	1	1	2	0	0	1	1	116	63	34	19
214	1	1	1	2	1	1	2	1	2	0	0	#NULL!	#NULL!	#NULL!	#NULL!	#NULL!	#NULL!	#NULL!	116	63	36	17
215	1	2	3	3	4	2	3	1	2	0	1	2	0	#NULL!	0	0	1	3	116	56	41	19
216	1	1	1	2	2	1	1	1	2	0	2	1	1	1	0	0	1	1	116	59	42	15
217	3	1	2	3	2	1	2	1	2	0	2	1	1	1	0	0	1	1	116	61	42	13
218	1	1	1	3	1	1	1	1	1	0	0	#NULL!	#NULL!	#NULL!	#NULL!	#NULL!	#NULL!	#NULL!	116	60	42	14
219	1	2	3	3	4	1	2	1	2	0	2	1	1	1	0	0	2	2	116	52	46	18
220	1	3	3	3	4	2	4	0	2	0	1	2	1	0	0	0	1	3	116	60	38	18
221	1	3	4	3	4	2	4	0	2	0	1	1	1	1	0	0	1	4	117	61	45	11
222	1	1	2	3	2	2	2	1	1	0	0	#NULL!	#NULL!	#NULL!	#NULL!	#NULL!	#NULL!	#NULL!	117	60	41	16
223	1	2	3	3	3	2	2	1	2	0	2	2	0	#NULL!	0	0	1	1	117	64	38	15
224	1	2	1	3	2	2	1	1	2	0	1	1	1	2	0	0	1	1	117	61	38	18
225	1	2	2	3	3	1	2	1	2	0	1	1	1	2	0	1	1	2	117	59	42	16
226	1	2	3	3	2	2	2	1	2	0	2	1	1	1	0	0	2	2	117	56	43	18
227	1	4	3	3	4	2	3	1	2	0	1	1	1	0	0	0	1	4	117	60	42	15
228	3	1	2	3	2	1	2	1	1	0	0	#NULL!	#NULL!	#NULL!	#NULL!	#NULL!	#NULL!	#NULL!	117	64	36	17
229	1	1	1	3	1	1	2	1	1	0	0	#NULL!	#NULL!	#NULL!	#NULL!	#NULL!	#NULL!	#NULL!	117	63	39	15
230	1	2	2	3	2	1	3	1	1	0	0	#NULL!	#NULL!	#NULL!	#NULL!	#NULL!	#NULL!	#NULL!	117	60	40	17
231	1	2	2	2	3	2	3	1	1	0	0	#NULL!	#NULL!	#NULL!	#NULL!	#NULL!	#NULL!	#NULL!	117	58	42	17
232	1	3	3	3	2	1	4	1	3	0	1	2	1	2	0	0	1	3	117	55	44	18
233	1	2	3	3	2	1	4	1	2	0	2	1	1	0	0	1	1	2	117	61	38	18
234	1	1	2	3	2	1	3	1	2	0	0	#NULL!	#NULL!	#NULL!	#NULL!	#NULL!	#NULL!	#NULL!	117	60	43	14
235	1	2	4	4	2	2	4	1	2	1	2	2	1	2	1	0	2	2	117	58	42	17
236	1	3	3	3	4	2	4	1	2	0	1	1	1	0	0	0	1	3	117	64	37	16
237	1	1	2	3	1	1	3	1	2	0	1	1	1	2	1	0	1	1	117	60	40	17
238	1	1	1	2	1	1	2	1	2	0	0	#NULL!	#NULL!	#NULL!	#NULL!	#NULL!	#NULL!	#NULL!	117	60	43	14
239	1	1	2	3	1	1	2	1	1	0	0	#NULL!	#NULL!	#NULL!	#NULL!	#NULL!	#NULL!	#NULL!	117	61	40	16
240	1	1	1	2	1	1	2	1	1	0	0	#NULL!	#NULL!	#NULL!	#NULL!	#NULL!	#NULL!	#NULL!	117	63	42	12
241	1	2	3	3	4	1	3	1	2	1	2	2	0	#NULL!	0	1	2	1	117	58	44	15
242	1	1	1	3	1	1	1	1	1	0	0	#NULL!	#NULL!	#NULL!	#NULL!	#NULL!	#NULL!	#NULL!	117	60	42	15
243	1	2	2	4	1	1	3	1	2	0	1	1	1	1	0	1	1	2	118	58	42	18
244	1	1	2	3	1	1	2	1	1	0	0	#NULL!	#NULL!	#NULL!	#NULL!	#NULL!	#NULL!	#NULL!	118	57	43	18
245	1	1	2	3	1	1	2	1	2	0	2	1	1	1	1	1	1	2	118	54	45	19
246	1	1	1	2	1	1	2	1	1	0	0	#NULL!	#NULL!	#NULL!	#NULL!	#NULL!	#NULL!	#NULL!	118	62	38	18
247	1	2	3	3	2	2	3	0	2	1	2	1	1	2	0	1	1	1	118	62	37	19
248	3	1	1	2	1	1	2	1	2	0	0	#NULL!	#NULL!	#NULL!	#NULL!	#NULL!	#NULL!	#NULL!	118	61	39	18
249	1	2	3	3	2	1	2	1	2	1	2	1	1	2	0	1	2	2	118	60	42	16
250	1	1	2	2	1	1	3	1	1	0	0	#NULL!	#NULL!	#NULL!	#NULL!	#NULL!	#NULL!	#NULL!	118	57	43	18
251	1	1	1	3	1	1	2	1	2	0	0	#NULL!	#NULL!	#NULL!	#NULL!	#NULL!	#NULL!	#NULL!	118	58	42	18
252	1	1	1	2	1	1	1	1	1	0	0	#NULL!	#NULL!	#NULL!	#NULL!	#NULL!	#NULL!	#NULL!	118	58	43	17
253	1	1	2	3	1	1	2	1	1	0	0	#NULL!	#NULL!	#NULL!	#NULL!	#NULL!	#NULL!	#NULL!	118	55	45	18
254	1	2	3	3	4	2	3	0	2	1	1	1	1	2	0	1	1	3	118	57	40	21
255	1	2	3	3	3	1	2	1	2	1	1	1	1	1	0	0	1	3	118	61	42	15
256	1	3	3	3	4	2	3	1	2	1	1	2	0	#NULL!	0	1	1	3	118	63	40	15
257	1	1	1	2	1	1	1	1	1	0	0	#NULL!	#NULL!	#NULL!	#NULL!	#NULL!	#NULL!	#NULL!	118	65	39	14
258	1	2	2	3	1	2	4	1	2	0	2	2	1	1	0	0	1	2	118	57	43	18
259	1	2	3	3	3	1	2	1	2	0	2	1	1	2	0	1	1	1	118	55	45	18
260	1	2	2	3	2	2	2	1	1	0	0	#NULL!	#NULL!	#NULL!	#NULL!	#NULL!	#NULL!	#NULL!	119	61	39	19
261	1	1	1	2	2	1	1	1	2	0	2	1	1	1	0	0	1	1	119	60	42	17
262	3	2	2	2	2	2	2	1	2	0	2	1	1	1	0	0	2	1	119	59	42	18
263	4	2	2	3	2	1	3	1	2	1	1	2	1	1	0	0	1	2	119	60	40	19
264	3	1	1	2	1	1	1	1	1	0	0	#NULL!	#NULL!	#NULL!	#NULL!	#NULL!	#NULL!	#NULL!	119	60	42	17
265	3	1	1	2	1	1	1	1	1	0	0	#NULL!	#NULL!	#NULL!	#NULL!	#NULL!	#NULL!	#NULL!	119	59	42	18
266	1	1	2	3	1	1	3	1	1	0	0	#NULL!	#NULL!	#NULL!	#NULL!	#NULL!	#NULL!	#NULL!	119	57	44	18
267	1	1	2	3	2	1	3	1	2	0	1	1	1	1	0	0	1	2	119	61	41	17
268	1	2	2	3	2	1	2	1	2	0	2	1	1	1	0	1	1	1	119	59	42	18
269	1	1	2	2	1	2	2	1	1	0	0	#NULL!	#NULL!	#NULL!	#NULL!	#NULL!	#NULL!	#NULL!	119	64	41	14
270	1	2	2	3	2	1	2	1	2	0	2	1	1	2	0	1	1	2	119	60	41	18
271	1	2	2	3	2	2	2	1	2	0	2	1	1	2	0	1	1	2	119	60	41	18
272	1	2	2	3	1	1	3	1	2	0	2	1	1	2	1	0	1	2	119	65	37	17
273	1	1	1	2	1	1	2	1	1	0	0	#NULL!	#NULL!	#NULL!	#NULL!	#NULL!	#NULL!	#NULL!	119	61	39	19
274	1	1	2	3	2	1	2	1	2	1	2	2	1	1	0	0	2	2	119	62	39	18
275	1	1	1	2	1	1	1	1	1	0	0	#NULL!	#NULL!	#NULL!	#NULL!	#NULL!	#NULL!	#NULL!	119	63	38	18
276	1	3	2	3	4	1	3	1	2	0	2	1	1	0	0	1	2	2	119	57	47	15
277	1	2	3	3	1	2	3	1	1	0	0	#NULL!	#NULL!	#NULL!	#NULL!	#NULL!	#NULL!	#NULL!	119	55	44	20
278	1	2	3	3	4	1	3	1	2	0	2	1	1	2	1	1	2	2	119	59	43	17
279	1	2	1	3	2	1	2	1	2	0	1	1	1	1	1	1	1	2	119	60	41	18
280	2	2	3	3	2	1	3	0	2	1	2	1	1	2	1	0	1	1	120	61	42	17
281	1	3	3	3	4	1	3	1	2	1	1	2	0	#NULL!	0	1	1	3	120	60	42	18
282	1	2	3	3	1	1	2	1	2	1	2	1	1	1	0	1	1	1	120	60	42	18
283	3	1	1	3	1	1	1	0	2	0	0	#NULL!	#NULL!	#NULL!	#NULL!	#NULL!	#NULL!	#NULL!	120	60	42	18
284	1	2	3	3	3	1	2	1	2	0	2	1	1	2	0	0	1	2	120	61	41	18
285	1	1	2	3	2	1	3	1	2	0	1	2	0	#NULL!	0	0	1	2	120	62	38	20
286	1	3	3	3	4	1	4	1	2	1	1	2	1	1	0	0	1	3	120	61	41	18
287	1	2	2	3	4	2	3	1	2	0	2	1	1	2	0	1	2	1	120	66	40	14
288	1	2	3	3	4	1	2	1	2	1	2	1	1	2	0	1	1	1	120	63	41	16
289	1	3	4	3	4	2	4	0	2	0	1	1	1	0	0	0	1	3	120	59	43	18
290	1	3	3	3	4	2	3	0	2	1	1	2	1	0	0	1	1	3	120	59	45	16
291	1	1	1	2	1	1	2	1	1	0	0	#NULL!	#NULL!	#NULL!	#NULL!	#NULL!	#NULL!	#NULL!	120	57	46	17
292	1	1	1	2	1	1	1	1	1	0	0	#NULL!	#NULL!	#NULL!	#NULL!	#NULL!	#NULL!	#NULL!	120	57	45	18
293	1	2	2	3	2	2	2	1	2	1	1	2	1	1	1	1	1	1	120	58	44	18
294	1	2	2	3	3	1	3	1	2	1	2	1	1	1	0	0	2	1	120	62	40	18
295	1	2	2	3	2	2	2	1	2	0	2	1	1	1	0	0	2	1	121	62	42	17
296	1	1	1	3	2	2	2	1	2	0	1	1	1	2	0	0	1	1	121	60	42	19
297	3	2	3	3	2	2	3	1	2	0	1	1	1	2	0	0	1	1	121	58	46	17
298	2	2	3	3	2	2	4	1	2	1	1	1	1	2	0	1	1	3	121	60	43	18
299	1	2	2	3	2	1	2	1	2	0	1	1	1	2	1	0	1	1	121	61	42	18
300	3	1	2	2	1	1	3	1	1	0	0	#NULL!	#NULL!	#NULL!	#NULL!	#NULL!	#NULL!	#NULL!	121	64	48	9
301	1	1	2	3	1	1	2	1	2	0	0	#NULL!	#NULL!	#NULL!	#NULL!	#NULL!	#NULL!	#NULL!	121	57	46	18
302	1	1	2	3	2	1	3	1	1	0	0	#NULL!	#NULL!	#NULL!	#NULL!	#NULL!	#NULL!	#NULL!	121	58	45	18
303	1	1	1	2	1	1	1	1	1	0	0	#NULL!	#NULL!	#NULL!	#NULL!	#NULL!	#NULL!	#NULL!	121	64	38	19
304	3	2	3	3	4	2	2	1	2	1	2	1	1	0	0	0	2	2	121	60	44	17
305	1	2	2	3	2	1	3	1	2	1	0	#NULL!	#NULL!	#NULL!	#NULL!	#NULL!	#NULL!	#NULL!	121	65	35	21
306	1	1	1	3	1	1	1	1	2	0	1	2	1	1	0	0	1	1	121	60	43	18
307	1	2	2	3	3	1	2	1	2	0	2	1	1	0	0	0	2	2	121	59	46	16
308	1	2	3	3	2	1	2	1	2	0	1	1	1	2	0	0	1	1	121	60	45	16
309	1	4	4	2	4	2	2	0	2	1	1	1	1	0	0	0	1	3	121	67	37	17
310	1	1	1	3	1	1	2	1	1	0	0	#NULL!	#NULL!	#NULL!	#NULL!	#NULL!	#NULL!	#NULL!	121	61	41	19
311	1	1	1	2	1	1	2	1	1	0	0	#NULL!	#NULL!	#NULL!	#NULL!	#NULL!	#NULL!	#NULL!	121	60	43	18
312	1	2	3	3	4	2	4	1	2	1	1	1	1	0	0	0	1	3	121	62	41	18
313	1	3	4	3	4	2	3	1	2	1	1	2	0	#NULL!	0	1	1	3	121	60	44	17
314	3	1	1	2	1	1	1	1	1	0	0	#NULL!	#NULL!	#NULL!	#NULL!	#NULL!	#NULL!	#NULL!	121	64	41	16
315	1	3	3	3	4	2	3	1	3	0	0	#NULL!	#NULL!	#NULL!	#NULL!	#NULL!	#NULL!	#NULL!	121	59	43	19
316	1	2	3	3	4	2	2	0	2	0	2	2	1	0	0	0	2	2	122	61	42	19
317	3	2	3	3	1	2	2	1	2	0	2	1	1	1	0	0	1	2	122	62	48	12
318	3	3	3	2	4	1	2	0	2	1	2	2	0	#NULL!	0	0	1	3	122	58	46	18
319	3	2	3	3	3	1	1	1	2	1	2	1	1	1	0	0	2	2	122	62	42	18
320	2	1	1	2	1	1	2	1	1	0	0	#NULL!	#NULL!	#NULL!	#NULL!	#NULL!	#NULL!	#NULL!	122	65	42	15
321	3	2	3	3	4	2	2	1	2	1	2	1	1	2	0	0	1	1	122	64	40	18
322	1	1	2	3	2	1	3	1	1	0	0	#NULL!	#NULL!	#NULL!	#NULL!	#NULL!	#NULL!	#NULL!	122	63	42	17
323	2	1	1	3	1	1	2	1	1	0	0	#NULL!	#NULL!	#NULL!	#NULL!	#NULL!	#NULL!	#NULL!	122	62	44	16
324	1	2	3	3	2	1	3	0	2	1	2	1	1	2	1	0	1	1	122	61	43	18
325	1	1	1	3	1	1	2	1	1	0	0	#NULL!	#NULL!	#NULL!	#NULL!	#NULL!	#NULL!	#NULL!	122	61	44	17
326	1	1	2	3	1	1	2	1	2	0	1	1	1	2	0	0	1	1	122	65	42	15
327	1	1	1	2	1	1	2	1	2	0	1	2	0	#NULL!	0	0	1	1	122	68	36	18
328	1	2	3	3	3	1	2	1	2	1	2	1	1	1	0	0	1	2	122	60	44	18
329	1	1	1	3	2	1	2	1	2	0	1	1	1	1	0	1	1	1	122	69	36	17
330	1	3	3	3	4	2	3	1	2	1	1	2	1	1	0	1	1	3	122	65	39	18
331	1	2	3	3	3	1	3	1	2	0	1	2	0	#NULL!	0	0	1	3	122	64	38	20
332	1	1	1	2	2	1	2	1	2	1	1	1	1	1	0	1	1	2	122	61	43	18
333	3	3	4	3	4	2	4	0	2	1	1	1	1	0	0	0	1	3	122	68	43	11
334	1	1	1	2	1	1	1	1	1	0	0	#NULL!	#NULL!	#NULL!	#NULL!	#NULL!	#NULL!	#NULL!	123	62	42	19
335	2	1	1	2	1	2	1	1	1	0	0	#NULL!	#NULL!	#NULL!	#NULL!	#NULL!	#NULL!	#NULL!	123	62	42	19
336	1	1	1	3	2	1	3	1	2	0	1	2	1	0	0	1	1	1	123	61	43	19
337	3	2	2	2	3	2	1	0	2	0	2	1	1	2	0	0	1	3	123	59	43	21
338	1	1	1	2	1	1	4	1	1	0	0	#NULL!	#NULL!	#NULL!	#NULL!	#NULL!	#NULL!	#NULL!	123	60	45	18
339	1	1	1	3	1	1	2	1	1	0	0	#NULL!	#NULL!	#NULL!	#NULL!	#NULL!	#NULL!	#NULL!	123	61	43	19
340	3	2	2	3	1	1	3	1	2	0	2	1	1	2	0	0	2	1	123	60	44	19
341	1	1	2	3	1	1	2	1	2	0	0	#NULL!	#NULL!	#NULL!	#NULL!	#NULL!	#NULL!	#NULL!	123	62	43	18
342	1	2	3	3	2	2	3	1	2	0	2	1	1	1	0	1	2	1	123	68	39	16
343	1	2	2	3	2	1	2	1	2	0	1	2	0	#NULL!	0	0	1	2	123	62	43	18
344	1	3	4	3	4	2	3	1	2	0	2	2	0	#NULL!	0	0	2	3	123	65	46	12
345	1	2	3	3	3	1	2	1	2	0	1	1	1	1	1	1	1	2	123	65	41	17
346	1	1	2	3	2	1	3	1	1	0	0	#NULL!	#NULL!	#NULL!	#NULL!	#NULL!	#NULL!	#NULL!	123	62	43	18
347	3	2	3	3	3	1	3	1	2	0	0	#NULL!	#NULL!	#NULL!	#NULL!	#NULL!	#NULL!	#NULL!	124	66	40	18
348	1	3	4	3	4	2	4	1	2	1	1	2	0	#NULL!	0	1	1	3	124	66	40	18
349	3	2	3	3	2	2	4	1	2	0	1	1	1	2	0	1	1	2	124	65	41	18
350	3	2	2	3	3	1	3	1	1	0	0	#NULL!	#NULL!	#NULL!	#NULL!	#NULL!	#NULL!	#NULL!	124	63	41	20
351	3	2	3	3	1	2	2	0	2	0	1	1	1	2	0	1	1	2	124	69	38	17
352	3	1	1	2	1	1	1	1	1	0	0	#NULL!	#NULL!	#NULL!	#NULL!	#NULL!	#NULL!	#NULL!	124	66	39	19
353	1	3	3	3	4	2	2	1	2	1	1	2	1	2	0	1	1	3	124	68	43	13
354	1	2	2	3	2	1	2	1	2	0	0	#NULL!	#NULL!	#NULL!	#NULL!	#NULL!	#NULL!	#NULL!	124	61	46	17
355	1	1	2	3	2	1	2	1	2	0	0	#NULL!	#NULL!	#NULL!	#NULL!	#NULL!	#NULL!	#NULL!	124	62	46	16
356	1	1	1	3	1	1	2	1	1	0	0	#NULL!	#NULL!	#NULL!	#NULL!	#NULL!	#NULL!	#NULL!	124	63	42	19
357	1	1	2	3	1	1	2	1	1	0	0	#NULL!	#NULL!	#NULL!	#NULL!	#NULL!	#NULL!	#NULL!	124	65	41	18
358	1	2	3	3	2	2	3	1	2	0	2	1	1	1	0	1	2	1	125	68	41	16
359	1	1	2	3	2	1	2	1	2	0	2	1	1	1	0	0	1	1	125	69	43	13
360	1	1	1	2	1	1	2	1	1	0	0	#NULL!	#NULL!	#NULL!	#NULL!	#NULL!	#NULL!	#NULL!	125	67	43	15
361	1	3	4	3	3	2	3	1	2	1	2	2	1	1	0	0	2	1	125	65	41	19
362	1	2	3	3	4	1	2	1	2	0	2	1	1	1	0	1	1	1	125	66	46	13
363	1	1	1	3	1	1	1	1	1	0	0	#NULL!	#NULL!	#NULL!	#NULL!	#NULL!	#NULL!	#NULL!	125	65	42	18
364	1	2	3	3	4	1	3	1	2	1	1	2	0	#NULL!	0	0	1	3	126	68	48	10
365	3	1	1	2	1	1	3	1	1	0	0	#NULL!	#NULL!	#NULL!	#NULL!	#NULL!	#NULL!	#NULL!	126	66	40	20
366	2	2	2	3	1	1	2	1	2	0	2	1	1	1	0	0	2	1	126	69	39	18
367	1	2	2	3	2	1	3	1	2	1	0	#NULL!	#NULL!	#NULL!	#NULL!	#NULL!	#NULL!	#NULL!	126	70	43	13
368	1	3	3	2	4	2	4	1	2	1	1	1	1	0	0	0	1	3	126	63	44	19
369	3	2	3	3	4	2	1	0	2	1	2	2	1	2	0	1	1	2	126	60	46	20
370	1	3	3	3	4	2	4	0	2	0	1	2	0	#NULL!	0	0	1	3	126	61	46	19
371	1	2	3	3	3	1	3	1	2	0	2	2	1	0	0	0	1	2	126	59	46	21
372	1	1	2	4	1	2	2	1	1	1	0	#NULL!	#NULL!	#NULL!	#NULL!	#NULL!	#NULL!	#NULL!	126	60	48	18
373	1	2	3	3	4	2	2	1	2	0	1	1	1	1	0	0	1	3	127	60	48	19
374	4	3	4	3	4	2	2	1	2	1	1	2	0	#NULL!	0	0	1	3	127	67	46	14
375	3	2	3	3	3	1	2	1	2	0	2	1	1	1	0	0	1	2	127	63	45	19
376	1	2	2	3	2	2	2	1	2	1	0	#NULL!	#NULL!	#NULL!	#NULL!	#NULL!	#NULL!	#NULL!	127	69	40	18
377	1	1	2	3	3	1	3	1	2	0	0	#NULL!	#NULL!	#NULL!	#NULL!	#NULL!	#NULL!	#NULL!	127	65	45	17
378	1	1	2	4	1	2	3	1	2	0	1	1	1	2	0	0	1	1	127	63	45	19
379	1	1	1	3	1	1	2	1	1	0	0	#NULL!	#NULL!	#NULL!	#NULL!	#NULL!	#NULL!	#NULL!	127	70	36	21
380	1	1	2	3	1	2	2	1	1	0	0	#NULL!	#NULL!	#NULL!	#NULL!	#NULL!	#NULL!	#NULL!	127	69	38	20
381	1	1	1	2	1	1	1	1	1	0	0	#NULL!	#NULL!	#NULL!	#NULL!	#NULL!	#NULL!	#NULL!	127	66	41	20
382	1	1	2	3	2	1	2	1	2	0	1	1	1	2	0	1	1	2	127	65	44	18
383	3	2	3	3	3	1	2	1	2	0	2	1	1	1	0	0	1	1	128	64	46	18
384	1	1	2	3	2	1	2	1	1	0	0	#NULL!	#NULL!	#NULL!	#NULL!	#NULL!	#NULL!	#NULL!	128	62	47	19
385	3	2	2	3	3	2	2	1	2	0	2	2	0	#NULL!	0	0	1	3	128	70	40	18
386	3	2	3	3	4	2	1	1	1	0	0	#NULL!	#NULL!	#NULL!	#NULL!	#NULL!	#NULL!	#NULL!	128	70	37	21
387	3	2	3	3	4	2	2	1	2	0	2	2	0	#NULL!	0	0	2	1	128	66	44	18
388	1	1	2	3	1	1	3	1	2	0	1	1	1	2	0	0	1	1	128	65	45	18
389	1	2	3	3	3	1	3	1	2	1	2	1	1	1	0	0	2	1	128	64	46	18
390	1	2	3	3	3	2	2	1	2	0	2	2	1	0	0	0	2	2	128	70	37	21
391	1	2	3	3	4	1	3	1	2	1	2	2	1	0	0	0	2	2	128	63	45	20
392	1	1	1	2	1	1	2	1	1	0	0	#NULL!	#NULL!	#NULL!	#NULL!	#NULL!	#NULL!	#NULL!	128	66	42	20
393	1	2	3	3	3	2	3	0	2	0	2	1	1	1	0	0	2	1	129	68	47	14
394	1	3	4	4	4	1	4	0	2	1	1	2	1	1	0	0	1	3	129	64	46	19
395	4	3	3	1	4	1	2	0	2	1	1	1	1	0	0	0	1	4	129	68	46	15
396	1	2	3	3	2	2	3	1	2	0	1	2	1	0	0	0	1	3	129	69	42	18
397	3	1	3	3	2	1	3	1	1	0	0	#NULL!	#NULL!	#NULL!	#NULL!	#NULL!	#NULL!	#NULL!	129	68	49	12
398	1	2	2	3	2	1	3	1	2	0	1	2	1	0	1	1	2	1	129	65	48	16
399	3	3	2	3	4	2	1	1	2	0	2	1	1	0	1	0	2	2	129	70	43	16
400	3	2	3	3	3	2	2	1	2	0	1	2	0	#NULL!	0	1	1	2	129	65	46	18
401	1	4	4	3	4	2	4	0	3	0	1	2	0	#NULL!	0	0	1	4	129	70	38	21
402	1	1	2	2	2	1	2	1	2	0	1	1	1	1	0	0	1	1	129	62	49	18
403	1	1	3	3	1	2	3	1	1	0	0	#NULL!	#NULL!	#NULL!	#NULL!	#NULL!	#NULL!	#NULL!	129	64	45	20
404	1	1	1	3	1	1	2	1	1	0	0	#NULL!	#NULL!	#NULL!	#NULL!	#NULL!	#NULL!	#NULL!	129	66	46	17
405	2	2	3	3	3	2	3	1	2	1	2	1	1	2	0	0	1	2	130	65	47	18
406	1	1	1	2	1	1	2	1	1	0	0	#NULL!	#NULL!	#NULL!	#NULL!	#NULL!	#NULL!	#NULL!	130	68	45	17
407	1	1	1	2	1	1	2	1	2	0	0	#NULL!	#NULL!	#NULL!	#NULL!	#NULL!	#NULL!	#NULL!	130	69	45	16
408	1	1	1	2	1	1	2	1	1	0	0	#NULL!	#NULL!	#NULL!	#NULL!	#NULL!	#NULL!	#NULL!	130	70	41	19
409	1	3	3	2	4	2	3	0	2	1	2	2	1	0	0	0	2	3	130	60	49	21
410	1	1	2	3	2	1	2	1	2	1	1	2	0	#NULL!	0	1	1	2	130	67	42	21
411	1	2	2	3	1	1	2	1	2	0	2	2	0	#NULL!	0	1	2	2	130	68	43	19
412	1	2	3	3	3	1	3	1	2	1	1	1	1	2	0	0	1	3	130	65	47	18
413	3	1	1	3	1	1	2	1	2	0	0	#NULL!	#NULL!	#NULL!	#NULL!	#NULL!	#NULL!	#NULL!	130	65	47	18
414	1	2	3	3	4	2	4	1	2	1	2	2	1	1	0	0	2	1	130	68	42	20
415	1	1	1	3	2	2	2	1	1	0	0	#NULL!	#NULL!	#NULL!	#NULL!	#NULL!	#NULL!	#NULL!	131	67	48	16
416	3	1	2	3	1	1	2	1	1	0	0	#NULL!	#NULL!	#NULL!	#NULL!	#NULL!	#NULL!	#NULL!	131	64	48	19
417	3	1	1	2	1	1	2	1	1	0	0	#NULL!	#NULL!	#NULL!	#NULL!	#NULL!	#NULL!	#NULL!	131	66	46	19
418	3	2	3	3	2	2	4	1	2	1	1	1	1	2	0	1	1	2	131	66	47	18
419	1	1	2	3	2	1	2	1	2	0	1	1	1	2	0	0	1	2	131	65	48	18
420	1	2	3	3	3	2	3	1	2	0	1	1	1	2	0	1	1	3	131	63	48	20
421	3	2	3	3	4	1	2	1	2	0	2	1	1	1	0	0	1	2	132	66	49	17
422	2	2	3	3	3	1	3	1	2	0	2	1	1	1	0	0	2	1	132	68	47	17
423	1	1	2	3	1	1	2	1	2	0	1	1	1	1	0	0	1	1	132	70	42	20
424	3	3	3	3	4	2	3	0	2	1	1	1	1	0	0	0	1	3	132	67	46	19
425	1	3	3	3	4	2	3	1	2	0	1	2	1	0	0	1	1	4	132	69	42	21
426	1	3	3	3	4	2	3	0	2	1	1	2	1	1	0	0	1	4	132	68	48	16
427	1	3	3	3	4	2	3	0	3	1	1	2	0	#NULL!	0	0	1	4	132	65	47	20
428	1	2	3	3	4	1	4	1	2	0	2	1	1	1	1	1	1	1	132	67	46	19
429	3	2	3	3	3	2	2	1	2	1	1	2	0	#NULL!	0	0	1	1	133	68	46	19
430	1	2	3	3	4	2	4	0	2	0	2	1	1	0	0	0	2	1	133	70	43	20
431	1	1	1	2	1	1	2	1	1	0	0	#NULL!	#NULL!	#NULL!	#NULL!	#NULL!	#NULL!	#NULL!	133	70	43	20
432	1	3	3	3	4	2	3	1	2	0	1	3	1	0	1	0	1	3	133	67	46	20
433	1	1	1	2	1	2	2	1	1	0	0	#NULL!	#NULL!	#NULL!	#NULL!	#NULL!	#NULL!	#NULL!	133	66	49	18
434	1	1	2	3	2	1	2	1	1	0	0	#NULL!	#NULL!	#NULL!	#NULL!	#NULL!	#NULL!	#NULL!	133	66	48	19
435	3	2	3	3	4	2	3	1	2	1	2	1	1	1	0	1	2	3	134	66	47	21
436	1	2	3	4	2	2	3	1	2	0	2	1	1	1	0	0	2	1	134	69	47	18
437	2	3	2	3	4	1	3	0	2	1	1	2	0	#NULL!	0	0	1	3	134	64	49	21
438	3	2	2	3	3	2	1	1	2	1	2	1	1	2	0	0	2	1	134	70	44	20
439	3	2	2	3	2	1	2	1	2	0	0	#NULL!	#NULL!	#NULL!	#NULL!	#NULL!	#NULL!	#NULL!	134	64	49	21
440	1	1	2	3	2	1	2	1	2	0	1	1	1	1	0	0	1	1	134	70	43	21
441	1	1	1	3	1	1	2	1	2	0	0	#NULL!	#NULL!	#NULL!	#NULL!	#NULL!	#NULL!	#NULL!	134	70	44	20
442	1	1	2	3	1	1	3	1	2	0	0	#NULL!	#NULL!	#NULL!	#NULL!	#NULL!	#NULL!	#NULL!	134	67	48	19
443	1	1	1	2	1	1	2	1	1	0	0	#NULL!	#NULL!	#NULL!	#NULL!	#NULL!	#NULL!	#NULL!	135	68	48	19
444	3	1	1	3	1	1	2	1	2	0	1	2	1	1	0	1	1	1	135	69	48	18
445	1	2	3	3	3	2	3	1	3	1	1	2	0	#NULL!	0	0	1	2	135	68	48	19
446	1	2	3	3	4	1	3	1	2	1	1	1	1	0	0	0	1	3	135	69	47	19
447	1	1	2	3	2	1	2	1	1	0	0	#NULL!	#NULL!	#NULL!	#NULL!	#NULL!	#NULL!	#NULL!	136	68	48	20
448	1	1	2	3	1	1	2	1	1	0	0	#NULL!	#NULL!	#NULL!	#NULL!	#NULL!	#NULL!	#NULL!	136	69	48	19
449	3	2	2	2	3	1	3	1	3	0	2	1	1	0	0	0	1	3	136	70	47	19
450	1	2	3	3	3	1	4	1	2	0	1	1	1	2	0	0	1	3	136	70	49	17
451	1	1	1	3	1	2	2	1	2	0	1	1	1	1	0	0	1	1	136	70	49	17
452	1	1	1	2	1	1	2	1	1	0	0	#NULL!	#NULL!	#NULL!	#NULL!	#NULL!	#NULL!	#NULL!	136	68	48	20
453	1	2	3	3	2	2	3	1	2	0	2	2	0	#NULL!	0	0	2	1	137	69	47	21
454	1	2	3	3	2	2	4	1	2	0	1	2	1	1	0	0	1	3	137	69	48	20
455	3	2	3	3	4	1	2	0	2	0	1	1	1	1	0	0	1	2	138	69	48	21
456	1	2	3	3	2	1	3	1	1	0	0	#NULL!	#NULL!	#NULL!	#NULL!	#NULL!	#NULL!	#NULL!	138	68	49	21
457	1	1	2	3	2	1	3	1	1	0	0	#NULL!	#NULL!	#NULL!	#NULL!	#NULL!	#NULL!	#NULL!	138	70	48	20
458	1	2	3	3	4	2	4	1	2	0	1	2	1	1	0	0	1	1	140	70	49	21
459	1	2	3	3	2	1	3	1	1	0	0	#NULL!	#NULL!	#NULL!	#NULL!	#NULL!	#NULL!	#NULL!	140	70	49	21
460	1	1	1	2	1	1	1	1	1	0	0	#NULL!	#NULL!	#NULL!	#NULL!	#NULL!	#NULL!	#NULL!	140	70	49	21
461	3	2	2	2	3	1	2	1	2	1	2	1	1	2	0	1	2	1	140	70	49	21
462	1	1	2	3	1	1	2	1	2	0	1	1	1	1	0	0	1	1	140	70	49	21
463	1	1	2	2	1	1	2	1	1	0	0	#NULL!	#NULL!	#NULL!	#NULL!	#NULL!	#NULL!	#NULL!	140	70	49	21
464	1	1	1	2	2	1	3	1	2	1	2	1	1	2	0	0	1	1	140	70	49	21
